# Supplementary material for: Detection of Double-Stranded RNA Intermediates During SARS-CoV-2 Infections of Syrian Golden Hamsters with Monoclonal Antibodies and Its Implications for Histopathological Evaluation of In Vivo Studies
Source: Int J Mol Sci. 2024 Oct 24;25(21):11425. doi: 10.3390/ijms252111425 (PMC11546166; doi:10.3390/ijms252111425)
Supplement: Supplementary file 1 [file ijms-25-11425-s001.zip]

Archive with 3 entries (3 files):
- DsRNA-JMS_Supplementary_Figures_100924.pdf
- Supplementary Table S1.xlsx
- Supplementary Table S2.pdf
