# Supplementary material for: Detection of Double-Stranded RNA Intermediates During SARS-CoV-2 Infections of Syrian Golden Hamsters with Monoclonal Antibodies and Its Implications for Histopathological Evaluation of In Vivo Studies
Source: Int J Mol Sci. 2024 Oct 24;25(21):11425. doi: 10.3390/ijms252111425 (PMC11546166; doi:10.3390/ijms252111425)
Supplement: Supplementary file 1 [file ijms-25-11425-s001.zip › Supplementary Table S1.xlsx]

## Sheet: Consolidated Data
				Virological Data			SARS-CoV-2 S and NP dual-staining							SARS-CoV-2 S and J2 dual-staining							SARS-CoV-2 S and K1 dual-staining							SARS-CoV-2 S and 9D5 dual-staining
Animal	Internal V-No.	Group	Group Name	CT Value	log10 PFU/g	TCID50	%SARS-S only	%NP only	%S-NP	%Total	% S total	%NP Total	%S of SARS total	%SARS-S only	%J2 only	%S-J2	%total	% S total	%J2 total	%J2of total S	%SARS-S only	%K1 only	%S-K1	%total	% S total	%K1 total	%K1 of total S	%SARS-S only	%9D5 only	%S-9D5	%total	% S total	%9D5 total	%9D5 of total S
1-1	455-20	0	PBS	0	0	-	0	0	0	0	0	0	0	0	0	0	0	0	0	0	0	0	0	0	0	0	0	0	0	0	0	0	0	0
1-2	557-20	0	PBS	0	0	-	0	0	0	0	0	0	0	0	0	0	0	0	0	0	0	0	0	0	0	0	0	0	0	0	0	0	0	0
1-3	572-20	0	PBS	0	0	-	0	0	0	0	0	0	0	0	0	0	0	0	0	0	0	0	0	0	0	0	0	0	0	0	0	0	0	0
1-4	576-20	0	PBS	0	0	-	0	0	0	0	0	0	0	0	0	0	0	0	0	0	0	0	0	0	0	0	0	0	0	0	0	0	0	0
1-5	568-20	1	1 dpi	15.595	8.69223	-	2.48753	0.444318	1.26735	4.1992	3.75488	1.71167	89.419	2.79413	2.58066	3.00194	8.37673	5.79607	5.5826	51.7926	1.75082	1.32176	2.91567	5.98824	4.66648	4.23743	62.481	2.65666	0.0770347	0.514188	3.24788	3.17085	0.591223	16.2161
1-6	569-20	1	1 dpi	14.67	8.79631	-	0.443929	0.232331	0.604399	1.28066	1.04833	0.83673	81.8585	0.228948	0.426022	0.389887	1.04486	0.618835	0.815909	63.0034	6.85839	0.871006	0.856021	8.58542	7.71442	1.72703	11.0964	0.997675	0.043664	0.24748	1.28882	1.24515	0.291144	19.8755
1-7	570-20	1	1 dpi	15.315	8.72551	-	2.13787	0.149936	1.13097	3.41877	3.26884	1.28091	95.6143	1.67817	1.4142	1.29106	4.38343	2.96923	2.70526	43.4812	2.50643	0.706533	1.69817	4.91113	4.2046	2.4047	40.3885	2.55841	0.121849	0.924051	3.60431	3.48246	1.0459	26.5344
1-8	571-20	1	1 dpi	14.995	8.6994	-	2.00923	0.163531	0.791821	2.96458	2.80105	0.955352	94.4838	0.977418	1.02749	0.956507	2.96142	1.93393	1.984	49.4594	1.9686	1.04942	1.67298	4.691	3.64158	2.7224	45.9411	2.30398	0.0556732	0.216056	2.57571	2.52004	0.27173	8.57353
1-9	461-20	3	3 dpi	13.345	8.14714	-	6.67834	3.47231	3.40418	13.5548	10.0825	6.87649	74.3832	4.67254	0.589796	0.689686	5.95203	5.36223	1.27948	12.8619	4.87516	0.0879085	0.24445	5.20752	5.11961	0.332358	4.77477	4.48213	0.0491532	0.174023	4.7053	4.65615	0.223176	3.73748
1-10	476-20	3	3 dpi	11.845	8.4877	-	9.06118	0.5754	0.899715	10.5363	9.96089	1.47511	94.5389	15.2192	1.84852	3.67164	20.7394	18.8908	5.52016	19.4361	0.240241	0.0409525	0.00872271	0.289917	0.248964	0.0496752	3.5036	15.598	0.33802	0.31323	16.2492	15.9112	0.651249	1.96861
1-11	479-20	3	3 dpi	14.07	8.60249	-	14.3553	0.259107	0.506192	15.1206	14.8615	0.765299	98.2864	11.7149	0.932944	2.77062	15.4185	14.4855	3.70356	19.1268	15.5858	0.240106	1.48179	17.3077	17.0676	1.7219	8.6819	10.075	0.0446429	0.251272	10.3709	10.3263	0.295915	2.43332
1-12	480-20	3	3 dpi	12.255	7.98619	-	9.32076	0.403312	0.931451	10.6555	10.2522	1.33476	96.215	2.70131	0.200969	0.331079	3.23336	3.03239	0.532047	10.9181	7.48843	0.0803246	0.346777	7.91553	7.8352	0.427101	4.42588	8.56682	0.0123904	0.0995569	8.67876	8.66637	0.111947	1.14877
1-13	503-20	6	6 dpi	19.07	3.05784	-	0.0948676	0.099172	0.0172615	0.211301	0.112129	0.116433	53.066	0.102815	0.0349596	0.0062405	0.144015	0.109056	0.0412001	5.7223	1.34679	0.204202	0.00906299	1.56006	1.35585	0.213265	0.668434	0.0740633	0.00765055	0.000887203	0.082601	0.0749505	0.00853776	1.18372
1-14	505-20	6	6 dpi	20.445	0	-	0.107017	0.0126385	0.00665557	0.126311	0.113673	0.0192941	89.9941	0.0578542	0.0301944	0.00453126	0.0925799	0.0623855	0.0347257	7.26332	0.17537	0.326555	0	0.501924	0.17537	0.326555	0	0.0449572	0.0153052	0.00255139	0.0628138	0.0475086	0.0178566	5.37037
1-15	521-20	6	6 dpi	20.18	0	-	0.187894	0.13555	0.0190944	0.342538	0.206988	0.154645	60.4277	0.260898	0.0667777	0.0204862	0.348162	0.281384	0.0872639	7.28052	0.588942	0.00985916	0.00263716	0.601438	0.591579	0.0124963	0.445783	0.0108593	0.00781901	0.00010862	0.0187869	0.0109679	0.00792763	0.99034
1-16	522-20	6	6 dpi	20.415	3.39323	-	0.0976092	0.0461731	0.00500349	0.148786	0.102613	0.0511765	68.9668	0.176535	0.00032254	0.000161345	0.177018	0.176696	0.000483885	0.0913121	0.567992	0.0224142	0.00619155	0.596598	0.574184	0.0286058	1.07832	0.0728907	0.00655737	0.000152528	0.0796006	0.0730432	0.0067099	0.208819
2-1	846-21	A	614G	18.12	-	750000	0.86559	1.02447	1.47261	3.36268	2.3382	2.49709	69.534	0.64111	1.63212	0.325491	2.59872	0.966601	1.95761	33.6737	1.60523	0.920982	0.327405	2.85361	1.93263	1.24839	16.9409	0.897268	0.0539312	0.205074	1.15627	1.10234	0.259005	18.6035
2-2	847-21	A	614G	21.1	-	3160000	2.13108	2.91488	4.7311	9.77706	6.86218	7.64598	70.1866	1.89872	13.7763	2.16572	17.8408	4.06444	15.9421	53.2845	3.47184	7.38904	2.06427	12.9251	5.53611	9.45331	37.2873	3.15785	0.276608	0.953378	4.38784	4.11123	1.22999	23.1896
2-3	849-21	A	614G	18.83	-	1780000	1.40486	0.835688	0.748616	2.98917	2.15348	1.5843	72.0428	1.06418	0.386742	0.199323	1.65024	1.2635	0.586065	15.7754	5.34215	0.180485	0.496042	6.01868	5.8382	0.676527	8.49649	2.03548	0.0135337	0.120324	2.16934	2.15581	0.133858	5.58139
2-4	850-21	A	614G	17.37	-	422000	0.723086	0.7426	0.541729	2.00741	1.26481	1.28433	63.0072	0.972393	1.96125	0.276511	3.21015	1.2489	2.23776	22.1403	1.65918	4.93655	0.438238	7.03397	2.09742	5.37479	20.8942	0.598648	0.0313101	0.0993491	0.729307	0.697997	0.130659	14.2335
2-5	876-21	B	Gamma	14.08	-	1780000	2.50845	3.65181	5.09113	11.2514	7.59959	8.74294	67.5435	3.03489	5.46716	1.13251	9.63456	4.1674	6.59967	27.1755	4.04276	4.6735	0.775808	9.49206	4.81857	5.44931	16.1004	3.81124	0.0956772	0.385467	4.29239	4.19671	0.481144	9.18498
2-6	877-21	B	Gamma	12.8	-	31600000	4.01363	1.60536	4.23103	9.85002	8.24466	5.83639	83.702	3.65491	0.528814	1.11202	5.29575	4.76694	1.64084	23.3279	5.01819	0.245528	1.3773	6.64102	6.39549	1.62283	21.5356	6.93175	0.0180763	0.253121	7.20295	7.18487	0.271197	3.52297
2-7	878-21	B	Gamma	15.33	-	1000000	2.77682	3.95826	9.5831	16.3182	12.3599	13.5414	75.7432	8.66231	12.7926	5.31511	26.7701	13.9774	18.1078	38.0264	4.50363	11.3732	1.41819	17.295	5.92182	12.7914	23.9485	6.82253	0.155563	0.941512	7.91961	7.76405	1.09707	12.1266
2-8	880-21	B	Gamma	14.79	-	1780000	0.772719	0.601504	1.31692	2.69115	2.08964	1.91843	77.6488	0.751172	0.461025	0.353417	1.56561	1.10459	0.814442	31.9953	0.912065	1.27251	0.351111	2.53568	1.26318	1.62362	27.7959	1.12119	0.0262243	0.221495	1.36891	1.34268	0.247719	16.4964
2-9	866-21	C	Delta	18.12	-	17800	1.85721	1.65943	2.67341	6.19006	4.53062	4.33284	73.192	1.65712	0.955312	0.0866887	2.69912	1.74381	1.042	4.97124	2.59461	4.77968	0.252055	7.62634	2.84666	5.03174	8.85441	2.10217	0.0183749	0.0146194	2.13517	2.11679	0.0329943	0.69064
2-10	867-21	C	Delta	16.77	-	5620	0.67628	1.35147	0.216377	2.24412	0.892656	1.56784	39.7775	0.518663	0.0119615	0.00149587	0.532121	0.520159	0.0134573	0.28758	0.571768	0.0138593	0.00430182	0.589929	0.57607	0.0181611	0.746754	0.626091	0.00431061	0.00646724	0.636869	0.632558	0.0107779	1.02239
2-11	868-21	C	Delta	18.4	-	6810	2.6393	2.47255	4.82606	9.93791	7.46536	7.29861	75.12	3.80506	1.16319	0.0946629	5.06291	3.89972	1.25785	2.42743	4.25671	3.65232	0.207425	8.11646	4.46413	3.85975	4.64649	3.48108	0.00316538	0.00633206	3.49057	3.48741	0.00949744	0.181569
2-12	869-21	C	Delta	18.3	-	3160	1.14835	0.838613	0.379072	2.36603	1.52742	1.21769	64.5561	1.26212	1.21713	0.0560563	2.5353	1.31818	1.27318	4.25256	1.07225	0.0214707	0.00729305	1.10101	1.07954	0.0287637	0.67557	2.18406	0.00109062	0.00145446	2.1866	2.18551	0.00254508	0.0665499
2-13	1135-21	D	Omicron	19.43	-	3160	0.502794	0.881548	1.08077	2.46511	1.58356	1.96232	64.239	1.64463	1.21165	0.170634	3.02691	1.81526	1.38229	9.4	1.26843	0.410764	0.100746	1.77994	1.36918	0.51151	7.35815	0.23752	0.0955281	0.0129119	0.34596	0.250432	0.10844	5.15584
2-14	1136-21	D	Omicron	18.6	-	1000	0.645815	0.248512	0.850648	1.74498	1.49646	1.09916	85.7584	1.22583	0.421845	0.0589949	1.70667	1.28483	0.48084	4.59166	1.1271	0.217135	0.0261474	1.37038	1.15324	0.243283	2.2673	1.29469	0.0211522	0.00501076	1.32085	1.2997	0.026163	0.385533
2-15	1137-21	D	Omicron	19.19	-	3160	0.146901	0.6934	0.00595162	0.846252	0.152852	0.699352	18.0623	0.00648423	0.00185323	0	0.00833746	0.00648423	0.00185323	0	0.07155	0	0	0.07155	0.07155	0	0	0.193952	0.024245	0.00312903	0.221326	0.197081	0.027374	1.58769
2-16	1139-21	D	Omicron	22.22	-	1780	0.81816	0.0402029	0.00648797	0.864851	0.824648	0.0466908	95.3515	0.871786	0.509647	0.058677	1.44011	0.930463	0.568324	6.30622	0.0444627	0.146524	0.00541096	0.196398	0.0498736	0.151935	10.8493	0.0215175	0.00253157	0.00126604	0.0253151	0.0227835	0.00379761	5.55684
